# Supplementary material for: Effects of Melatonin and 3,5,3′-Triiodothyronine on the Development of Rat Granulosa Cells
Source: Nutrients. 2024 Sep 13;16(18):3085. doi: 10.3390/nu16183085 (PMC11435325; doi:10.3390/nu16183085)
Supplement: Supplementary file 1 [file nutrients-16-03085-s001.zip]

Archive with 1 entries (1 files):
- nutrients-3155750-supplementary.pdf
